# Supplementary material for: Characterization of Salmonella Dublin isolated from bovine and human hosts
Source: BMC Microbiol. 2019 Oct 16;19:226. doi: 10.1186/s12866-019-1598-0 (PMC6796477; doi:10.1186/s12866-019-1598-0)
Supplement: Supplementary file 1 — Additional file 1. Genomic Compare of S. Dublin. This is a spreadsheet elaborating the details like presence or absence of various acquired antibiotic resistance determinants, mutations, and plasmids. The first column (Column A) states the source of the isolates (our library strains-animal or humans) and the alien strains downloaded from the Enterobase database. Column B gives the strain identifier (name), Colum C gives the result of legacy 7 gene Salmonella MLST as calculated from the Enterobase algorithm, Column D gives the source of the isolate. Column E to Column FD elaborates the variables such as acquired antibiotic resistance determinants, mutations, Plasmids where 0 indicates the absence and 1 indicates the presence of that particular variable type. [file 12866_2019_1598_MOESM1_ESM.xlsx]

## Sheet: Genomic Compare of S. Dublin
Source	Strain	MLST	Host	ColRNAI_1	IncA/C2_1	IncFIA(HI1)_1_HI1	IncFIA_1	IncFIB_1	IncFIB(K)_1_Kpn3	IncFIB(S)_1	IncFII(S)_1	IncFII(pECLA)_1_pECLA	IncHI1A_1	IncHI1B(R27)_1_R27	IncN_1	IncR_1	IncX1_1	NoofARGs	NoofARGs Categorization	AAC(3)-VIIIa	AAC(6')-34	AAC(6')-Iy	AAC(6')-Iaa	ANT(2'')-Ia	APH(3'')-Ib	APH(3')-Ia	APH(6)-Id	Bacillus pumilus cat86	CMY-2	CMY-60	CMY-95	CRP	Escherichia coli EF-Tu mutants conferring resistance to Pulvomycin	Escherichia coli GlpT with mutation conferring resistance to fosfomycin	Escherichia coli UhpT with mutation conferring resistance to fosfomycin	Escherichia coli acrA	Escherichia coli marR mutant conferring antibiotic resistance	Escherichia coli soxR with mutation conferring antibiotic resistance	Escherichia coli soxS with mutation conferring antibiotic resistance	FosA7	LEN-1	LEN-10	LEN-11	LEN-12	LEN-13	LEN-15	LEN-16	LEN-18	LEN-19
Strains of multiple origin collected from Enterobase	SE09_1	ST-10	Environment	0	0	0	0	0	0	0	1	0	0	0	0	0	1	29	<=29	0	0	1	0	0	0	0	0	0	0	0	0	1	1	1	1	1	1	1	1	0	0	0	0	0	0	0	0	1	0
	SD3639	ST-4098	Human	0	0	0	0	0	0	0	1	0	0	0	0	0	1	29	<=29	0	0	1	0	0	0	0	0	0	0	0	0	1	1	1	1	1	1	1	1	0	0	0	0	0	0	0	0	0	0
	SD12612	ST-4097	Human	1	0	0	0	0	0	0	1	0	0	0	0	0	1	29	<=29	0	0	1	0	0	0	0	0	0	0	0	0	1	1	1	1	1	1	1	1	0	0	0	0	0	0	0	0	0	0
	SD1019	ST-4030	Human	0	0	0	0	0	0	0	1	0	0	0	0	0	1	29	<=29	0	0	1	0	0	0	0	0	0	0	0	0	1	1	1	1	1	1	1	1	0	1	0	0	0	0	0	0	0	0
	773	ST-14	Soil/Dust	0	0	1	0	0	1	0	0	0	0	0	1	1	0	43	>=39	1	0	1	0	0	1	0	1	0	0	0	0	1	1	1	1	1	1	1	1	0	0	0	0	0	0	0	0	0	0
	RK_P92	ST-10	Human	0	0	0	0	0	0	0	1	0	0	0	0	0	1	28	<=29	0	0	1	0	0	0	0	0	0	0	0	0	1	1	1	1	1	1	1	1	0	0	0	0	0	0	0	0	0	1
	RK_P167	ST-10	Human	0	0	0	0	0	0	0	1	0	0	0	0	0	1	29	<=29	0	0	1	0	0	0	0	0	0	0	0	0	1	1	1	1	1	1	1	1	0	0	0	0	0	1	0	0	0	0
	RK_D62	ST-10	Human	0	0	0	0	0	0	0	1	0	0	0	0	0	1	29	<=29	0	0	1	0	0	0	0	0	0	0	0	0	1	1	1	1	1	1	1	1	0	0	0	0	0	0	0	0	0	0
	1090801476	ST-10	Swine	0	0	0	0	0	0	0	1	0	0	0	0	0	1	33	30~35	0	0	1	0	0	0	0	0	0	0	0	0	1	1	1	1	1	1	1	1	0	0	0	0	0	0	0	0	0	0
	1090604773	ST-10	Ovine	0	0	0	0	0	0	0	1	0	0	0	0	0	1	29	<=29	0	0	1	0	0	0	0	0	0	0	0	0	1	1	1	1	1	1	1	1	0	0	0	0	0	0	0	0	0	0
	639716	ST-10	Avian	0	0	0	0	0	0	0	1	0	0	0	0	0	1	29	<=29	0	0	1	0	0	0	0	0	0	0	0	0	1	1	1	1	1	1	1	1	0	0	0	0	0	0	0	0	0	0
	83708	ST-10	Human	0	0	0	0	0	0	0	1	0	0	0	0	0	1	29	<=29	0	0	1	0	0	0	0	0	0	0	0	0	1	1	1	1	1	1	1	1	0	0	0	0	0	0	0	1	0	0
	61912	ST-10	Human	0	0	0	0	0	0	0	1	0	0	0	0	0	1	29	<=29	0	0	1	0	0	0	0	0	0	0	0	0	1	1	1	1	1	1	1	1	0	0	0	0	0	0	0	0	0	0
	42170	ST-10	Human	0	0	0	1	1	0	0	1	1	0	0	0	0	1	29	<=29	0	0	1	0	0	0	0	0	0	0	0	0	1	1	1	1	1	1	1	1	0	0	0	0	0	0	0	0	0	0
	MDH-2014-00036	ST-10	Swine	0	0	0	1	0	0	0	1	0	0	0	0	0	1	38	36~38	0	0	1	0	1	1	0	1	0	0	0	0	1	1	1	1	1	1	1	1	0	0	0	0	0	0	0	0	0	0
	MDH-2013-00181	ST-10	Avian	0	1	0	0	0	0	0	1	0	0	0	0	0	1	35	30~35	0	0	1	0	0	1	0	1	0	0	0	0	1	1	1	1	1	1	1	1	0	0	0	0	0	0	0	0	0	0
	JE_S09-002417	ST-10	Avian	0	0	0	0	0	0	0	1	0	0	0	0	0	1	29	<=29	0	0	1	0	0	0	0	0	0	0	0	0	1	1	1	1	1	1	1	1	0	0	0	0	0	0	0	0	0	0
	JE_S09-000757	ST-10	Avian	0	0	0	0	0	0	0	1	0	0	0	0	0	1	30	30~35	0	0	1	0	0	0	0	0	0	0	0	0	1	1	1	1	1	1	1	1	0	0	0	0	0	0	0	0	0	0
	JE_S09-000702	ST-10	Avian	0	0	0	0	0	0	0	1	0	0	0	0	0	1	30	30~35	0	0	1	0	0	0	0	0	0	0	0	0	1	1	1	1	1	1	1	1	0	0	0	0	1	0	0	0	0	0
	GW_S01238-09	ST-10	Ovine	0	0	0	0	0	0	0	1	0	0	0	0	0	1	29	<=29	0	0	1	0	0	0	0	0	0	0	0	0	1	1	1	1	1	1	1	1	0	0	0	0	0	0	0	0	0	0
	GW_S00510-09	ST-10	Ovine	0	0	0	0	0	0	0	1	0	0	0	0	0	1	29	<=29	0	0	1	0	0	0	0	0	0	0	0	0	1	1	1	1	1	1	1	1	0	0	0	0	0	0	1	0	0	0
	FSIS1400280	ST-10	Avian	0	1	0	0	0	0	0	1	0	0	0	0	0	0	38	36~38	0	0	1	0	0	1	1	1	0	0	0	0	1	1	1	1	1	1	1	1	0	0	0	0	0	0	0	0	0	0
	CVM N45955	ST-10	Avian	0	1	0	0	0	0	0	1	0	0	0	0	0	1	36	36~38	0	0	1	0	0	1	1	1	0	1	0	0	1	1	1	1	1	1	1	1	0	0	0	0	0	0	0	0	0	0
	CRJJGF_00028	ST-10	Avian	0	0	1	0	0	0	0	1	0	1	1	0	0	1	40	>=39	0	0	1	0	0	1	1	1	0	0	0	0	1	1	1	1	1	1	1	1	0	0	0	0	0	0	0	0	0	0
	CFSAN060502	ST-10	Swine	0	0	0	0	0	0	0	1	0	0	0	0	0	1	29	<=29	0	0	1	0	0	0	0	0	0	0	0	0	1	1	1	1	1	1	1	1	0	0	0	0	0	0	0	0	0	0
	CFSAN060453	ST-10	Swine	1	0	0	0	0	0	0	1	0	0	0	0	0	1	29	<=29	0	0	1	0	0	0	0	0	0	0	0	0	1	1	1	1	1	1	1	1	0	0	0	0	0	0	0	0	0	0
	CFSAN031532	ST-10	Ovine	0	0	0	0	0	0	0	1	0	0	0	0	0	1	29	<=29	0	0	1	0	0	0	0	0	0	0	0	0	1	1	1	1	1	1	1	1	0	0	0	0	0	0	0	0	0	0
	CFSAN031530	ST-10	Swine	0	0	0	0	0	0	0	1	0	0	0	0	0	1	29	<=29	0	0	1	0	0	0	0	0	0	0	0	0	1	1	1	1	1	1	1	1	0	0	0	0	0	0	0	0	0	0
	CFSAN018730	ST-10	Avian	0	1	0	0	0	0	0	1	0	0	0	0	0	1	34	30~35	0	0	1	0	0	1	0	1	0	0	0	0	1	1	1	1	1	1	1	1	0	0	0	0	0	0	0	0	0	0
	BD-PM-2008-12-003167	ST-10	Ovine	1	0	0	0	0	0	0	1	0	0	0	0	0	1	30	30~35	0	0	1	0	0	0	1	0	0	0	0	0	1	1	1	1	1	1	1	1	0	0	1	0	0	0	0	0	0	0
	BD-PM-2008-01-008561	ST-10	Ovine	0	0	0	0	0	0	0	1	0	0	0	0	0	1	29	<=29	0	0	1	0	0	0	0	0	0	0	0	0	1	1	1	1	1	1	1	1	0	0	0	0	0	0	0	0	0	0
	BD-PM-2007-02-008652	ST-10	Ovine	0	0	0	0	0	0	0	1	0	0	0	0	0	1	29	<=29	0	0	1	0	0	0	0	0	0	0	0	0	1	1	1	1	1	1	1	1	0	0	0	0	0	0	0	0	0	0
	BD-OM-2007-09-000001	ST-10	Ovine	0	0	0	1	1	0	0	1	0	0	0	0	0	1	29	<=29	0	0	1	0	0	0	0	0	0	0	0	0	1	1	1	1	1	1	1	1	0	0	0	0	0	0	0	0	0	0
	BCW_2676	ST-10	Avian	0	0	0	0	0	0	0	1	0	0	0	0	0	1	29	<=29	0	0	1	0	0	0	0	0	0	0	0	0	1	1	1	1	1	1	1	1	0	0	0	0	0	0	0	0	0	0
Bovine Strains from the Authors Collection	SD001	ST-10	Bovine	0	1	0	0	0	0	0	1	0	0	0	0	0	1	38	36~38	0	0	1	0	0	1	1	1	0	1	0	0	1	1	1	1	1	1	1	1	0	0	0	0	0	0	0	0	0	0
	SD002	ST-10	Bovine	0	1	0	0	0	0	0	1	0	0	0	0	0	1	35	30~35	0	0	1	0	0	1	0	1	0	1	0	0	1	1	1	1	1	1	1	1	0	0	0	0	0	0	0	0	0	0
	SD003	ST-10	Bovine	0	1	0	0	0	0	0	1	0	0	0	0	0	1	35	30~35	0	0	1	0	0	1	0	1	0	1	0	0	1	1	1	1	1	1	1	1	0	0	0	0	0	0	0	0	0	0
	SD004	ST-10	Bovine	0	0	0	0	0	0	0	1	0	0	0	0	0	1	29	<=29	0	0	1	0	0	0	0	0	0	0	0	0	1	1	1	1	1	1	1	1	0	0	0	0	0	0	0	0	0	0
	SD005	ST-10	Bovine	0	1	0	0	0	0	0	1	0	0	0	0	0	1	36	36~38	0	0	1	0	0	1	1	1	0	1	0	0	1	1	1	1	1	1	1	1	0	0	0	0	0	0	0	1	0	0
	SD006	ST-10	Bovine	0	1	0	0	0	0	0	1	0	0	0	0	0	1	37	36~38	0	0	1	0	0	1	0	1	0	1	0	0	1	1	1	1	1	1	1	1	0	0	0	0	0	0	0	0	0	0
	SD007	ST-10	Bovine	0	1	0	0	0	0	0	1	0	0	0	0	0	1	37	36~38	0	0	1	0	0	1	0	1	0	1	0	0	1	1	1	1	1	1	1	1	0	0	1	0	0	0	0	0	0	0
	SD008	ST-10	Bovine	0	1	0	0	0	0	0	1	0	0	0	0	0	1	35	30~35	0	0	1	0	0	1	0	1	0	1	0	0	1	1	1	1	1	1	1	1	0	0	0	0	0	0	0	0	0	0
	SD009	ST-10	Bovine	0	1	0	0	0	0	0	1	0	0	0	0	0	1	35	30~35	0	0	1	0	0	1	0	1	0	1	0	0	1	1	1	1	1	1	1	1	0	0	0	0	0	0	0	0	0	0
	SD010	ST-10	Bovine	0	1	0	0	0	0	0	1	0	0	0	0	0	1	35	30~35	0	0	1	0	0	1	0	1	0	1	0	0	1	1	1	1	1	1	1	1	0	0	0	0	0	0	0	0	0	0
	SD011	ST-10	Bovine	0	1	0	0	0	0	0	1	0	0	0	0	0	1	35	30~35	0	0	1	0	0	1	0	1	0	1	0	0	1	1	1	1	1	1	1	1	0	0	0	0	0	0	0	0	0	0
	SD012	ST-10	Bovine	0	1	0	0	0	0	0	1	0	0	0	0	0	1	35	30~35	0	0	1	0	0	1	0	1	0	1	0	0	1	1	1	1	1	1	1	1	0	0	0	0	0	0	0	0	0	0
	SD013	ST-10	Bovine	0	1	0	0	0	0	0	1	0	0	0	0	0	1	35	30~35	0	0	1	0	0	1	0	1	0	1	0	0	1	1	1	1	1	1	1	1	0	1	0	0	0	0	0	0	0	0
	SD014	ST-10	Bovine	0	1	0	0	0	0	0	1	0	0	0	0	0	1	38	36~38	0	0	1	0	0	1	1	1	0	1	0	0	1	1	1	1	1	1	1	1	0	0	0	0	0	0	0	0	0	0
	SD015	ST-10	Bovine	0	0	0	0	0	0	0	1	0	0	0	0	0	1	29	<=29	0	0	1	0	0	0	0	0	0	0	0	0	1	1	1	1	1	1	1	1	0	0	0	0	0	0	0	0	0	0
	SD016	ST-10	Bovine	0	1	0	0	0	0	0	1	0	0	0	0	0	1	38	36~38	0	0	1	0	0	1	1	1	0	1	0	0	1	1	1	1	1	1	1	1	0	0	0	0	0	0	0	0	0	0
	SD017	ST-10	Bovine	0	1	0	0	0	0	0	1	0	0	0	0	0	1	38	36~38	0	0	1	0	0	1	1	1	0	1	0	0	1	1	1	1	1	1	1	1	0	0	0	0	0	0	0	0	0	0
	SD018	ST-10	Bovine	0	1	0	0	0	0	0	1	0	0	0	0	0	1	42	>=39	0	1	1	0	0	1	0	1	1	1	0	0	1	1	1	1	1	1	1	1	0	0	0	0	0	0	0	0	0	0
	SD019	ST-10	Bovine	0	1	0	0	0	0	0	1	0	0	0	0	0	1	36	36~38	0	0	1	0	0	1	0	1	0	0	0	0	1	1	1	1	1	1	1	1	0	0	0	0	0	0	0	0	0	0
	SD020	ST-10	Bovine	0	1	0	0	0	0	0	1	0	0	0	0	0	1	35	30~35	0	0	1	0	0	1	0	1	0	1	0	0	1	1	1	1	1	1	1	1	0	0	0	0	0	0	0	0	0	0
	SD021	ST-10	Bovine	0	1	0	0	0	0	0	1	0	0	0	0	0	1	35	30~35	0	0	1	0	0	1	0	1	0	1	0	0	1	1	1	1	1	1	1	1	0	0	0	0	0	0	0	0	0	0
	SD022	ST-10	Bovine	1	1	0	0	0	0	0	1	0	0	0	0	0	1	36	36~38	0	0	1	0	0	1	0	1	0	1	0	0	1	1	1	1	1	1	1	1	0	0	0	0	0	0	0	0	0	0
	SD023	ST-10	Bovine	0	1	0	0	0	0	0	1	0	0	0	0	0	1	38	36~38	0	0	1	0	0	1	1	1	0	1	0	0	1	1	1	1	1	1	1	1	0	0	0	0	0	0	0	0	0	0
	SD024	ST-10	Bovine	0	1	0	0	0	0	0	1	0	0	0	0	0	1	35	30~35	0	0	1	0	0	1	0	1	0	1	0	0	1	1	1	1	1	1	1	1	0	0	0	0	0	0	0	0	1	0
	SD025	ST-10	Bovine	0	1	0	0	0	0	0	1	0	0	0	0	0	1	35	30~35	0	0	1	0	0	1	0	1	0	1	0	0	1	1	1	1	1	1	1	1	0	0	0	0	0	0	0	1	0	0
	SD026	ST-10	Bovine	0	1	0	0	0	0	0	1	0	0	0	0	0	1	35	30~35	0	0	1	0	0	1	0	1	0	1	0	0	1	1	1	1	1	1	1	1	0	0	0	0	0	0	0	0	0	0
	SD027	ST-10	Bovine	0	1	0	0	0	0	0	1	0	0	0	0	0	1	38	36~38	0	0	1	0	0	1	1	1	0	1	0	0	1	1	1	1	1	1	1	1	0	0	0	0	0	0	0	0	0	0
	SD028	ST-10	Bovine	0	1	0	0	0	0	0	1	0	0	0	0	0	1	38	36~38	0	0	1	0	0	1	0	1	0	1	0	0	1	1	1	1	1	1	1	1	0	0	0	0	0	0	0	0	0	0
	SD029	ST-10	Bovine	0	1	0	0	0	0	0	1	0	0	0	0	0	1	38	36~38	0	0	1	0	0	1	1	1	0	1	0	0	1	1	1	1	1	1	1	1	0	0	0	0	0	0	0	0	0	0
	SD030	ST-10	Bovine	0	1	0	0	0	0	0	1	0	0	0	0	0	1	38	36~38	0	0	1	0	0	1	1	1	0	1	0	0	1	1	1	1	1	1	1	1	0	0	0	0	0	0	0	0	0	0
	SD031	ST-10	Bovine	0	1	0	0	0	0	0	1	0	0	0	0	0	1	35	30~35	0	0	1	0	0	1	0	1	0	1	0	0	1	1	1	1	1	1	1	1	0	0	0	0	0	0	0	0	0	0
	SD032	ST-10	Bovine	0	0	0	0	0	0	0	1	0	0	0	0	0	1	35	30~35	0	0	1	0	0	1	0	1	0	1	0	0	1	1	1	1	1	1	1	1	0	0	0	1	0	0	0	0	0	0
	SD033	ST-10	Bovine	0	1	0	0	0	0	0	1	0	0	0	0	0	1	37	36~38	0	0	1	0	0	1	0	1	0	1	0	0	1	1	1	1	1	1	1	1	0	0	0	0	0	0	0	0	0	1
	SD034	ST-10	Bovine	0	1	0	0	0	0	0	1	0	0	0	0	0	1	37	36~38	0	0	1	0	0	1	0	1	0	1	0	0	1	1	1	1	1	1	1	1	0	0	0	0	0	0	0	0	0	0
	SD035	ST-10	Bovine	1	1	0	0	0	0	0	1	0	0	0	0	0	1	38	36~38	0	0	1	0	0	1	0	1	0	0	1	1	1	1	1	1	1	1	1	1	0	0	0	0	0	0	0	0	0	0
	SD036	ST-10	Equine	0	0	0	0	0	0	0	1	0	0	0	0	0	1	35	30~35	0	0	1	0	0	1	0	1	0	1	0	0	1	1	1	1	1	1	1	1	0	0	0	0	0	0	0	0	0	0
	SD037	ST-10	Bovine	0	1	0	0	0	0	0	1	0	0	0	0	0	1	38	36~38	0	0	1	0	0	1	1	1	0	1	0	0	1	1	1	1	1	1	1	1	0	0	0	0	0	0	0	0	0	0
	SD038	ST-10	Bovine	0	1	0	0	0	0	0	1	0	0	0	0	0	1	38	36~38	0	0	1	0	0	1	1	1	0	1	0	0	1	1	1	1	1	1	1	1	0	0	0	0	0	0	0	0	0	0
	SD039	ST-10	Bovine	0	1	0	0	0	0	0	1	0	0	0	0	0	1	36	36~38	0	0	1	0	0	1	0	1	0	1	0	0	1	1	1	1	1	1	1	1	0	0	0	0	0	0	0	0	0	0
	SD040	ST-10	Bovine	0	1	0	0	0	0	0	1	0	0	0	0	0	1	35	30~35	0	0	1	0	0	1	0	1	0	1	0	0	1	1	1	1	1	1	1	1	0	0	0	0	0	0	0	0	0	0
	SD041	ST-10	Bovine	0	1	0	0	0	0	0	1	0	0	0	0	0	1	38	36~38	0	0	1	0	0	1	1	1	0	1	0	0	1	1	1	1	1	1	1	1	0	0	0	0	0	0	0	0	0	0
	SD042	ST-10	Bovine	0	1	0	0	0	0	0	1	0	0	0	0	0	1	38	36~38	0	0	1	0	0	1	1	1	0	1	0	0	1	1	1	1	1	1	1	1	0	0	0	0	0	0	1	0	0	0
	SD043	ST-10	Bovine	0	1	0	0	0	0	0	1	0	0	0	0	0	1	38	36~38	0	0	1	0	0	1	1	1	0	1	0	0	1	1	1	1	1	1	1	1	0	0	0	0	1	0	0	0	0	0
	SD044	ST-10	Bovine	0	1	0	0	0	0	0	1	0	0	0	0	0	0	37	36~38	0	0	1	0	0	1	1	1	0	0	0	0	1	1	1	1	1	1	1	1	0	0	0	0	0	1	0	0	0	0
	SD045	ST-10	Bovine	0	1	0	0	0	0	0	1	0	0	0	0	0	1	41	>=39	0	0	1	0	0	1	1	1	0	1	0	0	1	1	1	1	1	1	1	1	0	0	0	0	0	0	0	0	0	0
	SD046	ST-10	Bovine	0	1	0	0	0	0	0	1	0	0	0	0	0	1	38	36~38	0	0	1	0	0	1	1	1	0	1	0	0	1	1	1	1	1	1	1	1	0	0	0	0	0	0	0	0	0	0
	SD047	ST-10	Bovine	0	1	0	0	0	0	0	1	0	0	0	0	0	1	35	30~35	0	0	1	0	0	1	0	1	0	1	0	0	1	1	1	1	1	1	1	1	0	0	0	0	0	0	0	0	0	0
	SD048	ST-10	Bovine	0	1	0	0	0	0	0	1	0	0	0	0	0	1	38	36~38	0	0	1	0	0	1	1	1	0	1	0	0	1	1	1	1	1	1	1	1	0	0	0	0	0	0	0	0	0	0
	SD049	ST-10	Bovine	0	0	0	0	0	0	0	1	0	0	0	0	0	1	34	30~35	0	0	1	0	0	1	0	1	0	0	0	0	1	1	1	1	1	1	1	1	0	0	0	0	0	0	0	0	0	0
	SD050	ST-10	Bovine	0	1	0	0	0	0	0	1	0	0	0	0	0	1	38	36~38	0	0	1	0	0	1	1	1	0	1	0	0	1	1	1	1	1	1	1	1	0	0	0	1	0	0	0	0	0	0
	SD051	ST-10	Bovine	0	1	0	0	0	0	0	1	0	0	0	0	0	1	39	>=39	0	0	1	0	0	1	1	1	1	1	0	0	1	1	1	1	1	1	1	1	0	0	0	0	0	0	0	0	0	0
	SD052	ST-10	Bovine	0	1	0	0	0	0	0	1	0	0	0	0	0	1	38	36~38	0	0	1	0	0	1	1	1	0	1	0	0	1	1	1	1	1	1	1	1	0	0	0	0	0	0	0	0	0	0
	SD053	ST-10	Bovine	0	0	0	0	0	0	0	1	0	0	0	0	0	1	36	36~38	0	0	1	0	0	1	1	1	0	1	0	0	1	1	1	1	1	1	1	1	0	0	0	0	0	0	0	0	0	0
	SD054	ST-10	Bovine	0	1	0	0	0	0	0	1	0	0	0	0	0	1	34	30~35	0	0	1	0	0	1	0	1	0	0	0	0	1	1	1	1	1	1	1	1	0	0	0	0	0	0	0	0	0	0
	SD055	ST-10	Bovine	0	1	0	0	0	0	0	1	0	0	0	0	0	1	35	30~35	0	0	1	0	0	1	0	1	0	1	0	0	1	1	1	1	1	1	1	1	0	0	0	0	0	0	0	0	0	0
	SD056	ST-10	Bovine	0	1	0	0	0	0	0	1	0	0	0	0	0	1	38	36~38	0	0	1	0	0	1	1	1	0	1	0	0	1	1	1	1	1	1	1	1	0	0	0	0	0	1	0	0	0	0
	SD057	ST-10	Bovine	0	1	0	0	0	0	0	1	0	0	0	0	0	1	36	36~38	0	0	1	0	0	1	0	1	0	1	0	0	1	1	1	1	1	1	1	1	0	0	0	0	0	0	0	0	0	0
	SD058	ST-10	Bovine	0	0	0	0	0	0	0	1	0	0	0	0	0	1	29	<=29	0	0	1	0	0	0	0	0	0	0	0	0	1	1	1	1	1	1	1	1	0	0	0	0	0	0	0	0	0	0
	SD059	ST-10	Bovine	0	1	0	0	0	0	0	1	0	0	0	0	0	1	35	30~35	0	0	1	0	0	1	0	1	0	1	0	0	1	1	1	1	1	1	1	1	0	0	0	0	0	0	0	0	0	0
	SD060	ST-10	Bovine	0	1	0	0	0	0	0	1	0	0	0	0	0	1	38	36~38	0	0	1	0	0	1	1	1	0	1	0	0	1	1	1	1	1	1	1	1	0	1	0	0	0	0	0	0	0	0
	SD061	ST-10	Bovine	0	1	0	0	0	0	0	1	0	0	0	0	0	1	38	36~38	0	0	1	0	0	1	1	1	0	1	0	0	1	1	1	1	1	1	1	1	0	0	0	0	0	0	0	0	0	0
	SD062	ST-10	Bovine	0	1	0	0	0	0	0	1	0	0	0	0	0	1	38	36~38	0	0	1	0	0	1	1	1	0	1	0	0	1	1	1	1	1	1	1	1	0	0	0	0	0	0	0	0	0	0
	SD063	ST-10	Bovine	0	0	0	0	0	0	0	1	0	0	0	0	0	1	29	<=29	0	0	1	0	0	0	0	0	0	0	0	0	1	1	1	1	1	1	1	1	0	0	0	0	0	0	0	0	0	0
	SD064	ST-10	Bovine	0	1	0	0	0	0	0	1	0	0	0	0	0	1	38	36~38	0	0	1	0	0	1	1	1	0	1	0	0	1	1	1	1	1	1	1	1	0	0	0	0	0	0	0	0	0	0
	SD065	ST-10	Bovine	0	1	0	0	0	0	0	1	0	0	0	0	0	1	35	30~35	0	0	1	0	0	1	0	1	0	1	0	0	1	1	1	1	1	1	1	1	0	0	0	0	0	0	1	0	0	0
	SD066	ST-10	Bovine	0	0	0	0	0	0	0	1	0	0	0	0	0	1	29	<=29	0	0	1	0	0	0	0	0	0	0	0	0	1	1	1	1	1	1	1	1	0	0	0	0	0	0	0	0	0	0
	SD067	ST-10	Bovine	0	0	0	0	0	0	0	1	0	0	0	0	0	1	26	<=29	0	0	1	0	0	0	0	0	0	0	0	0	1	1	1	1	1	0	1	1	0	0	1	0	0	0	0	0	0	0
	SD068	ST-10	Bovine	0	1	0	0	0	0	0	1	0	0	0	0	0	1	35	30~35	0	0	1	0	0	1	0	1	0	1	0	0	1	1	1	1	1	1	1	1	0	0	0	0	0	0	0	0	0	0
	SD069	ST-10	Bovine	0	1	0	0	0	0	0	1	0	0	0	0	0	1	35	30~35	0	0	1	0	0	1	0	1	0	1	0	0	1	1	1	1	1	1	1	1	0	0	0	0	0	0	0	0	0	0
	SD070	ST-10	Bovine	0	1	0	0	0	0	0	1	0	0	0	0	0	1	35	30~35	0	0	1	0	0	1	0	1	0	1	0	0	1	1	1	1	1	1	1	1	0	0	0	0	0	0	0	0	0	0
	SD071	ST-10	Bovine	0	1	0	0	0	0	0	1	0	0	0	0	0	1	38	36~38	0	0	1	0	0	1	1	1	0	1	0	0	1	1	1	1	1	1	1	1	0	0	0	0	0	0	0	0	0	0
	SD072	ST-11	Bovine	0	0	0	0	0	0	1	1	0	0	0	0	0	0	28	<=29	0	0	1	0	0	0	0	0	0	0	0	0	1	1	1	1	1	1	1	1	0	0	0	0	0	0	0	0	0	0
	SD073	ST-10	Bovine	0	1	0	0	0	0	0	1	0	0	0	0	0	1	38	36~38	0	0	1	0	0	1	1	1	0	1	0	0	1	1	1	1	1	1	1	1	0	0	0	0	0	0	0	0	0	0
	SD074	ST-10	Bovine	1	1	0	0	0	0	0	1	0	0	0	0	0	1	34	30~35	0	0	1	0	0	1	0	1	0	0	0	0	1	1	1	1	1	1	1	1	0	0	0	0	0	0	0	0	0	0
	SD075	ST-10	Bovine	1	1	0	0	0	0	0	1	0	0	0	0	0	1	41	>=39	0	0	1	0	0	1	1	1	0	1	0	0	1	1	1	1	1	1	1	1	0	0	0	0	0	0	0	0	0	0
	SD076	ST-10	Bovine	0	0	0	0	0	0	0	1	0	0	0	0	0	1	29	<=29	0	0	1	0	0	0	0	0	0	0	0	0	1	1	1	1	1	1	1	1	0	0	0	0	0	0	0	0	0	0
	SD077	ST-10	Bovine	0	1	1	0	0	0	0	1	0	1	1	0	0	1	43	>=39	0	0	1	0	0	1	1	1	0	1	0	0	1	1	1	1	1	1	1	1	0	0	0	0	0	0	0	0	1	0
	SD078	ST-10	Bovine	0	1	0	0	0	0	0	1	0	0	0	0	0	1	37	36~38	0	0	1	0	0	1	0	1	0	1	0	0	1	1	1	1	1	1	1	1	0	0	0	0	0	1	0	0	0	0
	SD079	ST-10	Bovine	0	1	0	0	0	0	0	1	0	0	0	0	0	1	38	36~38	0	0	1	0	0	1	1	1	0	1	0	0	1	1	1	1	1	1	1	1	0	0	1	0	0	0	0	0	0	0
	SD080	ST-10	Bovine	0	1	0	0	0	0	0	1	0	0	0	0	0	1	38	36~38	0	0	1	0	0	1	1	1	0	1	0	0	1	1	1	1	1	1	1	1	0	0	0	0	0	0	0	0	0	0
	SD081	ST-10	Bovine	0	1	0	0	0	0	0	1	0	0	0	0	0	1	34	30~35	0	0	1	0	0	1	0	1	0	0	0	0	1	1	1	1	1	1	1	1	0	0	0	0	0	0	0	0	0	1
	SD082	ST-10	Bovine	0	1	0	0	0	0	0	1	0	0	0	0	0	1	34	30~35	0	0	1	0	0	1	0	1	0	0	0	0	1	1	1	1	1	1	1	1	0	0	0	0	0	0	0	0	0	0
	SD083	ST-10	Bovine	0	1	0	0	0	0	0	1	0	0	0	0	0	1	37	36~38	0	0	1	0	0	1	0	1	0	1	0	0	1	1	1	1	1	1	1	1	0	0	0	0	0	0	0	0	0	0
	SD084	ST-10	Bovine	0	1	0	0	0	0	0	1	0	0	0	0	0	1	38	36~38	0	0	1	0	0	1	1	1	0	1	0	0	1	1	1	1	1	1	1	1	0	0	1	0	0	0	0	0	0	0
	SD085	ST-10	Bovine	0	1	0	0	0	0	0	1	0	0	0	0	0	1	37	36~38	0	0	1	0	0	1	0	1	0	1	0	0	1	1	1	1	1	1	1	1	0	0	0	0	0	0	0	0	0	0
	SD086	ST-10	Bovine	1	1	0	0	0	0	0	1	0	0	0	0	0	1	38	36~38	0	0	1	0	0	1	1	1	0	1	0	0	1	1	1	1	1	1	1	1	0	0	0	0	0	0	0	0	0	0
	SD087	ST-10	Bovine	0	1	0	0	0	0	0	1	0	0	0	0	0	1	38	36~38	0	0	1	0	0	1	1	1	0	1	0	0	1	1	1	1	1	1	1	1	0	0	0	0	0	0	0	0	0	0
	SD088	ST-10	Bovine	0	1	0	0	0	0	0	1	0	0	0	0	0	1	36	36~38	0	0	1	0	0	1	0	1	0	1	0	0	1	1	1	1	1	1	1	1	0	0	0	0	0	0	0	0	0	0
	SD089	ST-10	Bovine	0	1	0	0	0	0	0	1	0	0	0	0	0	1	35	30~35	0	0	1	0	0	1	0	1	0	1	0	0	1	1	1	1	1	1	1	1	0	0	0	0	0	1	0	0	0	0
	SD090	ST-10	Bovine	0	1	0	0	0	0	0	1	0	0	0	0	0	1	35	30~35	0	0	1	0	0	1	0	1	0	1	0	0	1	1	1	1	1	1	1	1	0	0	0	0	0	0	0	0	0	0
	SD091	ST-10	Bovine	0	1	0	0	0	0	0	1	0	0	0	0	0	1	38	36~38	0	0	1	0	0	1	1	1	0	1	0	0	1	1	1	1	1	1	1	1	0	0	0	0	0	0	0	0	0	0
	SD092	ST-10	Bovine	0	1	0	0	0	0	0	1	0	0	0	0	0	1	34	30~35	0	0	1	0	0	1	0	1	0	0	0	0	1	1	1	1	1	1	1	1	0	0	0	0	0	0	0	0	0	0
	SD093	ST-10	Bovine	0	1	0	0	0	0	0	1	0	0	0	0	0	1	38	36~38	0	0	1	0	0	1	1	1	0	1	0	0	1	1	1	1	1	1	1	1	0	0	0	0	1	0	0	0	0	0
	SD094	ST-10	Bovine	0	0	0	0	0	0	0	1	0	0	0	0	0	1	29	<=29	0	0	1	0	0	0	0	0	0	0	0	0	1	1	1	1	1	1	1	1	0	0	0	0	0	0	0	0	0	0
	SD095	ST-10	Bovine	0	1	0	0	0	0	0	1	0	0	0	0	0	1	38	36~38	0	0	1	0	0	1	1	1	0	1	0	0	1	1	1	1	1	1	1	1	0	0	0	0	0	0	0	0	0	0
	SD096	ST-10	Bovine	0	1	0	0	0	0	0	1	0	0	0	0	0	1	34	30~35	0	0	1	0	0	1	0	1	0	0	0	0	1	1	1	1	1	1	1	1	0	0	0	0	0	0	0	0	0	0
Human Strains from the Authors Collection	H-SD-001	ST-10	Human	0	0	0	0	0	0	0	0	0	0	0	0	0	0	31	30~35	0	0	1	0	0	0	0	0	0	0	0	0	1	1	1	1	1	1	1	1	1	0	0	0	0	0	0	0	0	0
	H-SD-002	ST-10	Human	0	0	0	0	0	0	0	1	0	0	0	0	0	1	29	<=29	0	0	1	0	0	0	0	0	0	0	0	0	1	1	1	1	1	1	1	1	0	0	0	0	1	0	0	0	0	0
	H-SD-003	ST-10	Human	0	0	0	0	0	0	0	1	0	0	0	0	0	1	29	<=29	0	0	1	0	0	0	0	0	0	0	0	0	1	1	1	1	1	1	1	1	0	0	0	0	0	0	0	0	0	0
	H-SD-004	ST-10	Human	0	0	0	0	0	0	0	1	0	0	0	0	0	1	29	<=29	0	0	1	0	0	0	0	0	0	0	0	0	1	1	1	1	1	1	1	1	0	1	0	0	0	0	0	0	0	0
	H-SD-005	ST-10	Human	0	0	0	0	0	0	0	1	0	0	0	0	0	1	29	<=29	0	0	1	0	0	0	0	0	0	0	0	0	1	1	1	1	1	1	1	1	0	0	0	0	0	0	1	0	0	0
	H-SD-006	ST-10	Human	0	1	0	0	0	0	0	1	0	0	0	0	0	1	34	30~35	0	0	1	0	0	1	0	1	0	0	0	0	1	1	1	1	1	1	1	1	0	0	0	0	0	0	0	0	0	0
	H-SD-007	ST-10	Human	0	1	0	0	0	0	0	1	0	0	0	0	0	1	35	30~35	0	0	1	0	0	1	0	1	0	1	0	0	1	1	1	1	1	1	1	1	0	0	0	0	0	0	0	0	0	0
	H-SD-008	ST-10	Human	0	1	0	0	0	0	0	1	0	0	0	0	0	1	37	36~38	0	0	1	0	0	1	0	1	0	1	0	0	1	1	1	1	1	1	1	1	0	0	0	0	0	0	0	0	0	0
	H-SD-009	ST-10	Human	0	0	0	0	0	0	0	0	0	0	0	0	0	0	29	<=29	0	0	1	0	0	0	0	0	0	0	0	0	1	1	1	1	1	1	1	1	0	0	0	0	0	0	0	0	0	0
	H-SD-010	ST-10	Human	0	0	0	0	0	0	0	1	0	0	0	0	0	1	29	<=29	0	0	1	0	0	0	0	0	0	0	0	0	1	1	1	1	1	1	1	1	0	1	0	0	0	0	0	0	0	0
Reference and Non-Dublin Strains	S. Dublin ATCC 39184	ST-4406	NA	0	0	0	0	0	0	0	0	0	0	0	0	0	0	29	<=29	0	0	1	1	0	0	0	0	0	0	0	0	1	1	1	1	1	1	1	1	0	0	0	0	0	0	0	0	0	0
	HZ-24 (S. Javiana)	ST-24	Human	0	0	0	0	0	0	0	0	0	0	0	0	0	0	30	30~35	0	0	1	1	0	0	0	0	0	0	0	0	1	1	1	1	1	1	1	1	0	0	0	0	0	0	0	0	0	0
[truncated: 110 more columns]
